# Supplementary material for: Lanthanide-doped MoS2 with enhanced oxygen reduction activity and biperiodic chemical trends
Source: Nat Commun. 2023 Jun 5;14:3256. doi: 10.1038/s41467-023-39100-5 (PMC10241776; doi:10.1038/s41467-023-39100-5)
Supplement: Supplementary file 3 — Source Data [file 41467_2023_39100_MOESM3_ESM.xlsx]

## Sheet: Figure 1c
Figure 1c					inset
x axis	Ef (valence 4f )	Ef (ionic 4f )	qLn		x axis	IP
La	-9.27096	-9.271	-1.58677		La	29.167
Ce	-10.7791	-9.065	-1.62539		Ce	27.5496
Pr	-9.81967	-9.306	-1.55282		Pr	29.42
Nd	-8.68563	-9.563	-1.54168		Nd	30.18
Pm	-8.10105	-9.787	-1.50704		Pm	30.52
Sm	-7.32356	-9.931	-1.49251		Sm	31.68
Eu	-6.30996	-10.083	-1.44936		Eu	33.46
Gd	-9.7404	-10.375	-1.59046		Gd	29.43
Tb	-9.89279	-10.368	-1.62735		Tb	29.868
Dy	-9.38768	-10.488	-1.59197		Dy	31.094
Ho	-8.85516	-10.503	-1.58978		Ho	31.34
Er	-8.36376	-10.546	-1.56635		Er	31.28
Tm	-8.15676	-10.597	-1.56302		Tm	32.22
Yb	-6.74891	-10.687	-1.50532		Yb	33.762
Lu	-10.6246	-10.718	-1.69499		Lu	30.009

## Sheet: Figure 1d
Figure 1d
x axis	pristine	La-MoS2	Ce-MoS2	Pr-MoS2	Nd-MoS2	Pm-MoS2	Sm-MoS2	Eu-MoS2	Gd-MoS2	Tb-MoS2	Dy-MoS2	Ho-MoS2	Er-MoS2	Tm-MoS2	Yb-MoS2	Lu-MoS2
0.2	-0.22377	-0.38445	-0.42032	-0.38759	-0.36501	-0.32995	-0.48987	-0.602	-0.61693	-0.59193	-0.7172	-0.79884	-0.59832	-0.80118	-0.86015	-0.95504
0.3	-0.20647	-0.24253	-0.28102	-0.27135	-0.23539	-0.19778	-0.30711	-0.42624	-0.39148	-0.37348	-0.45472	-0.48967	-0.33794	-0.4739	-0.57921	-0.57986
0.4	-0.18713	-0.10615	-0.15954	-0.14746	-0.10912	-0.07279	-0.13129	-0.25519	-0.17888	-0.17501	-0.20584	-0.21566	-0.1066	-0.176	-0.31524	-0.24099
0.5	-0.16748	-0.0045	-0.07147	-0.05367	-0.0142	0.01346	0.0043	-0.11403	-0.02072	-0.0341	-0.03238	-0.02461	0.03511	0.02245	-0.11419	-0.01407
0.6	-0.14386	0.04748	-0.01819	0.00752	0.03314	0.0526	0.06902	-0.02329	0.05976	0.03964	0.05878	0.07209	0.08818	0.10618	-0.00201	0.0861
0.7	-0.11633	0.05952	0.00775	0.02396	0.04499	0.05011	0.08304	0.01978	0.07722	0.05381	0.07689	0.08849	0.0707	0.10551	0.03571	0.09296
0.8	-0.08583	0.04862	0.02057	0.02678	0.03362	0.03737	0.06234	0.03021	0.05773	0.03962	0.05755	0.06476	0.03783	0.06493	0.03064	0.05356
0.9	-0.05505	0.03047	0.02451	0.02122	0.02395	0.02041	0.03333	0.02409	0.02924	0.01766	0.02723	0.03026	0.00699	0.0228	0.0104	0.0125
1	-0.02565	0.01654	0.01699	0.01587	0.01233	0.01074	0.01325	0.01296	0.00721	0.00173	0.00577	0.00449	-0.00651	-0.00334	-0.00426	-0.01157
1.1	-0.000827585	0.00852	0.01007	0.01088	0.00625	0.00349	0.00261	0.00532	-0.0036	-0.0045	-0.00445	-0.00597	-0.00988	-0.01053	-0.00931	-0.01694
1.2	0.0185	0.00402	0.00702	0.00848	0.00323	0.000620927	-0.00148	0.00194	-0.00579	-0.00436	-0.00506	-0.00723	-0.00807	-0.00986	-0.00637	-0.0124
1.3	0.03125	0.00183	0.00848	0.00834	0.00295	0.000428645	-0.00199	0.00284	-0.00443	-0.000669898	-0.00169	-0.00356	-0.00513	-0.00601	-0.000559729	-0.00502
1.4	0.03947	0.0016	0.01063	0.01074	0.00589	0.00316	0.000519547	0.00628	0.00033356	0.00511	0.00424	0.00221	0.000886811	-4.56865e-05	0.00684	0.00311
1.5	0.04293	0.00423	0.01399	0.01492	0.00941	0.00713	0.00492	0.01073	0.00578	0.01154	0.01052	0.00894	0.008	0.00708	0.01335	0.01054
1.6	0.04193	0.00695	0.01732	0.01811	0.01343	0.01088	0.00928	0.01471	0.01096	0.01653	0.01569	0.01443	0.01365	0.01315	0.01875	0.01706
1.7	0.03693	0.01009	0.02028	0.02142	0.01667	0.01471	0.01338	0.01739	0.01538	0.02071	0.02006	0.01854	0.01834	0.01736	0.02263	0.02156
1.8	0.02906	0.01285	0.02235	0.02282	0.01929	0.01709	0.01643	0.01971	0.01854	0.02281	0.0221	0.02113	0.02086	0.02002	0.02421	0.02347
1.9	0.02025	0.01511	0.02286	0.02387	0.02025	0.01887	0.01828	0.02034	0.01982	0.02314	0.02295	0.02138	0.02186	0.02061	0.02471	0.02347
2	0.01163	0.0162	0.02224	0.02208	0.02007	0.01856	0.0183	0.02015	0.01928	0.02143	0.02085	0.02037	0.01982	0.01973	0.02245	0.02104
2.1	0.00509	0.01598	0.01985	0.01991	0.0177	0.01669	0.01689	0.01789	0.01726	0.01833	0.01802	0.01683	0.01724	0.01645	0.0192	0.01722
2.2	0.00050887	0.01452	0.01636	0.01561	0.01454	0.01364	0.01374	0.01499	0.01363	0.01354	0.01318	0.01275	0.01273	0.0123	0.01457	0.01218
2.3	-0.00122	0.01167	0.01155	0.01101	0.01024	0.00966	0.00987	0.01095	0.00952	0.00886	0.0081	0.00798	0.00788	0.00761	0.00955	0.00712
2.4	-0.00112	0.00826	0.00705	0.00593	0.00589	0.00522	0.00571	0.00655	0.00475	0.00419	0.00387	0.0036	0.00349	0.00321	0.00479	0.00287
2.5	-0.000166412	0.00451	0.00255	0.00176	0.00177	0.00198	0.00164	0.00287	0.00143	0.000413098	-0.0002798	8.95902e-05	-0.000151674	-9.19758e-05	0.000892325	-0.000450108
2.6	6.43853e-05	0.00138	-0.000903139	-0.00204	-0.00104	-0.00124	-0.00111	-0.000133055	-0.00137	-0.00227	-0.00249	-0.00234	-0.00216	-0.00248	-0.00169	-0.00245
2.7	-0.000802421	-0.00139	-0.00373	-0.00492	-0.00377	-0.00302	-0.00349	-0.00244	-0.00323	-0.00418	-0.00458	-0.00368	-0.00367	-0.00363	-0.00346	-0.00334
2.8	-0.0028	-0.00323	-0.0059	-0.00714	-0.00516	-0.00454	-0.00479	-0.00366	-0.00405	-0.00522	-0.00556	-0.00452	-0.00474	-0.00433	-0.00423	-0.00381
2.9	-0.00492	-0.00453	-0.00737	-0.0086	-0.00668	-0.00558	-0.00597	-0.00468	-0.00512	-0.00634	-0.00648	-0.00544	-0.00545	-0.00509	-0.00501	-0.00472
3	-0.00671	-0.00558	-0.00847	-0.00949	-0.00744	-0.00625	-0.00675	-0.00521	-0.00539	-0.00702	-0.00684	-0.00607	-0.00589	-0.00591	-0.00545	-0.0052

## Sheet: Figure 1e
Figure 1e
x axis	surface potential (V)	surface potential of pristine MoS2:	1.576
La	1.3468	equilibrium potential of ORR:	1.23
Ce	1.376
Pr	1.339
Nd	1.2629
Pm	1.2908
Sm	1.3315
Eu	1.2517
Gd	1.3727
Tb	1.3321
Dy	1.2536
Ho	1.2703
Er	1.2825
Tm	1.332
Yb	1.3012
Lu	1.3907

## Sheet: Figure 2b
Figure 2b
x axis	ΔGads (O) (eV)	ΔGads (OH) (eV)	ΔGads (O2) (eV)	ΔGads (OOH) (eV)
R05	1.9947	1.43503	0.145	4.7718
R10	1.94827	1.09935	-0.069	4.5608
R15	1.90692	1.23962	0.112	4.84499
R20	1.63532	0.88141	-0.117	4.41322
R25	1.8828	1.01403	0.345	4.6881
R30	1.9462	1.26722	-0.015	4.60329
R35	2.02071	1.14723	0.256	4.77892
R40	1.94986	0.8818	-0.115	4.52774
R45	1.80436	1.18376	0.421	4.50228
H05	1.99764	0.72904	-0.093	4.62761
H10	1.89554	1.18542	0.011	4.78605
H15	1.88295	1.03244	0.189	4.5713
H20	1.7265	1.10755	0.009	4.43385
H25	1.96192	1.01872	0.192	4.52481
H30	1.78173	1.09112	-0.052	4.66019
H35	1.90463	1.495	0.088	4.67668
H40	1.83665	1.18437	0.041	4.77663
H45	1.88648	0.99896	0.035	4.62894

## Sheet: Figure 2c
Figure 2c
ΔGads (OH) (eV)
1.435
1.099
1.24
0.881
1.014
1.267
1.147
0.882
1.184
0.729
1.185
1.032
1.108
1.019
1.091
1.495
1.184
0.999

## Sheet: Figure 2d
Figure 2d
dH-bond (O) (Å)	ΔΔGads (O) (eV)	dH-bond (OH) (Å)	ΔΔGads (OH) (eV)	dH-bond (OOH) (Å)	ΔΔGads (OOH) (eV)
2.319	0.155	1.565	-0.025	1.618	-0.048
2.367	0.108	1.447	-0.361	1.558	-0.259
2.543	0.067	1.495	-0.22	1.645	0.025
1.763	-0.205	1.385	-0.579	1.628	-0.407
1.715	0.043	1.343	-0.446	1.551	-0.132
2.478	0.106	1.398	-0.193	1.532	-0.217
2.351	0.181	1.366	-0.313	1.297	-0.041
2.733	0.11	1.453	-0.578	1.635	-0.292
1.785	-0.036	1.403	-0.276	1.273	-0.318
2.307	0.158	1.448	-0.731	1.515	-0.192
1.908	0.056	1.533	-0.275	1.63	-0.034
3.286	0.043	1.526	-0.428	1.543	-0.249
1.868	-0.113	1.323	-0.352	1.671	-0.386
3.006	0.122	1.436	-0.441	1.559	-0.295
1.989	-0.058	1.375	-0.369	1.534	-0.16
2.268	0.065	1.659	0.035	1.582	-0.143
2.582	-0.003	1.356	-0.276	1.637	-0.043
2.747	0.046	1.428	-0.461	1.648	-0.191

## Sheet: Figure 2e
Figure 2e
x axis	ΔGads (O) (eV)	ΔGads (OH) (eV)	ΔGads (O2) (eV)	ΔGads (OOH) (eV)
La	1.76983	0.94429	0.09751	4.54758
Ce	1.93458	1.1556	0.10244	4.68747
Pr	1.92703	1.14788	0.10441	4.706
Nd	1.86223	1.08942	0.09828	4.63252
Pm	1.78104	0.93671	0.08771	4.50672
Sm	1.76705	0.92906	0.12163	4.50708
Eu	1.75696	0.92697	0.10228	4.49943
Gd	1.83614	0.99103	0.10092	4.55537
Tb	1.88074	1.0885	0.10174	4.65857
Dy	1.86287	1.14388	0.10199	4.70724
Ho	1.83171	1.05748	0.08335	4.61753
Er	1.78269	0.95811	0.09504	4.52922
Tm	1.74761	0.94109	0.08173	4.52665
Yb	1.74355	0.9191	0.09831	4.4955
Lu	1.81062	0.99916	0.10137	4.57585

## Sheet: Figure 2f
Figure 2f
See Figure 2e.

## Sheet: Figure 2g
Figure 2g
x axis	ΔGads (O) (eV)	ΔGads (OH) (eV)	ΔGads (O2) (eV)	ΔGads (OOH) (eV)
MoS2/vac	1.85358	2.61091	-0.02172	5.0466
LnMoS2/vac	1.7334	1.2992	-0.0868	4.69327
LnMoS2/H2O	1.8198	1.0152	0.09853	4.5836

## Sheet: Figure 2h
Figure 2h
x axis	pristine clean	x axis	pristine O*	x axis	pristine OH*		x axis	Sm-MoS2 clean	x axis	Sm-MoS2 O*	x axis	Sm-MoS2 OH*
-9.7221	0	-9.9686	0	-10.74	0		-8.85376	0	-8.65947	0	-8.17458	0
-9.69335	0	-9.9328	0	-10.7051	0		-8.79476	0	-8.60447	0	-8.11358	0
-9.66445	0	-9.897	0	-10.6702	0		-8.73576	0	-8.55047	0	-8.05358	0
-9.63565	0	-9.8612	0	-10.6353	0		-8.67676	0	-8.49547	0	-7.99258	0
-9.60685	0	-9.8254	0	-10.6004	0		-8.61776	0	-8.44047	0	-7.93258	0
-9.57795	0	-9.7897	0	-10.5654	0		-8.55876	0	-8.38647	0	-7.87158	0
-9.54915	0	-9.7539	0	-10.5305	0		-8.49976	0	-8.33147	0	-7.81158	0
-9.52035	0	-9.71814	0	-10.4956	0		-8.44076	0	-8.27747	0	-7.75158	0
-9.49145	0	-9.68234	0	-10.4607	0		-8.38176	0	-8.22247	0	-7.69058	0
-9.46265	0	-9.64654	0	-10.4258	0		-8.32276	0	-8.16847	0	-7.63058	0
-9.43385	0	-9.61074	0	-10.3908	0		-8.26376	0	-8.11347	0	-7.56958	0
-9.40495	0	-9.57494	0	-10.3559	0		-8.20476	0	-8.05847	0	-7.50958	0
-9.37615	0	-9.53914	0	-10.321	0		-8.14576	0	-8.00447	0	-7.44958	0
-9.34735	0	-9.50334	0	-10.2861	0		-8.08776	0	-7.94947	0	-7.38858	0
-9.31845	0	-9.46754	0	-10.2512	0		-8.02876	0	-7.89547	0	-7.32858	0
-9.28965	0	-9.43174	0	-10.2162	0		-7.96976	0	-7.84047	0	-7.26758	0
-9.26075	0	-9.39594	0	-10.1813	0		-7.91076	0	-7.78647	0	-7.20758	0
-9.23195	0	-9.36014	0	-10.1464	0		-7.85176	0	-7.73147	0	-7.14658	0
-9.20315	0	-9.32444	0	-10.1115	0		-7.79276	0	-7.67747	0	-7.08658	0
-9.17425	0	-9.28864	0	-10.0766	0		-7.73376	0	-7.62247	0	-7.02658	0
-9.14545	0	-9.25284	0	-10.0416	0		-7.67476	0	-7.56747	0	-6.96558	0
-9.11665	0	-9.21704	0	-10.0067	0		-7.61576	0	-7.51347	0	-6.90558	0.00016
-9.08775	0	-9.18124	0	-9.97183	0		-7.55676	0	-7.45847	0	-6.84458	0.00431
-9.05895	0	-9.14544	0	-9.93693	0		-7.49776	0	-7.40447	0	-6.78458	0.056
-9.03015	0	-9.10964	0	-9.90203	0		-7.43876	0	-7.34947	0	-6.72458	0.36415
-9.00125	0	-9.07384	0	-9.86703	0		-7.37976	0	-7.29547	0	-6.66358	1.19049
-8.97245	0	-9.03804	0	-9.83213	0		-7.32176	0	-7.24047	0	-6.60358	1.96221
-8.94355	0	-9.00224	0	-9.79723	0		-7.26276	0	-7.18547	0	-6.54258	1.63383
-8.91475	0	-8.96644	0	-9.76233	0		-7.20376	0	-7.13147	0	-6.48258	0.68916
-8.88595	0	-8.93064	0	-9.72743	0		-7.14476	0	-7.07647	0	-6.42158	0.179
-8.85705	0	-8.89484	0	-9.69243	0		-7.08576	0	-7.02247	0	-6.36158	0.24774
-8.82825	0	-8.85904	0	-9.65753	0		-7.02676	0	-6.96747	0	-6.30158	0.8586
-8.79945	0	-8.82334	0	-9.62263	0		-6.96776	0	-6.91347	0	-6.24058	1.70509
-8.77055	0	-8.78754	0	-9.58773	0		-6.90876	0	-6.85847	0	-6.18058	1.82165
-8.74175	0	-8.75174	0	-9.55273	0		-6.84976	0	-6.80347	0	-6.11958	1.04004
-8.71295	0	-8.71594	0	-9.51783	0		-6.79076	0	-6.74947	0	-6.05958	0.3205
-8.68405	0	-8.68014	0	-9.48293	0		-6.73176	0	-6.69447	0	-5.99958	0.07822
-8.65525	0	-8.64434	0	-9.44803	0		-6.67276	0	-6.64047	0	-5.93858	0.09125
-8.62635	0	-8.60854	0	-9.41313	0		-6.61476	0	-6.58547	0	-5.87858	0.18205
-8.59755	0	-8.57274	0	-9.37813	0		-6.55576	0	-6.53147	0	-5.81758	0.22901
-8.56875	0	-8.53694	0	-9.34323	0		-6.49676	0	-6.47647	0	-5.75758	0.16861
-8.53985	0	-8.50114	0	-9.30833	0		-6.43776	0	-6.42147	0	-5.69658	0.0905
-8.51105	0	-8.46534	0	-9.27343	0		-6.37876	0	-6.36747	3e-05	-5.63658	0.07845
-8.48225	0	-8.42954	0	-9.23853	0		-6.31976	0	-6.31247	0.00061	-5.57658	0.10957
-8.45335	0	-8.39374	0	-9.20353	0		-6.26076	0	-6.25847	0.00728	-5.51558	0.12508
-8.42455	0	-8.35804	0	-9.16863	0		-6.20176	0	-6.20347	0.05306	-5.45558	0.10753
-8.39575	0	-8.32224	0	-9.13373	0		-6.14276	0	-6.14947	0.24366	-5.39458	0.08629
-8.36685	0	-8.28644	0	-9.09883	0		-6.08376	6e-05	-6.09447	0.73732	-5.33458	0.08045
-8.33805	0	-8.25064	0	-9.06393	0.0002		-6.02476	0.00064	-6.03947	1.53931	-5.27458	0.08091
-8.30915	0	-8.21484	0	-9.02893	0.0013		-5.96576	0.00409	-5.98547	2.28692	-5.21358	0.07835
-8.28035	0	-8.17904	0	-8.99403	0.0075		-5.90676	0.01543	-5.93047	2.46438	-5.15358	0.07908
-8.25155	0	-8.14324	0	-8.95913	0.034		-5.84876	0.03595	-5.87647	2.0479	-5.09258	0.09253
-8.22265	0	-8.10744	0	-8.92423	0.122		-5.78976	0.05633	-5.82147	1.6466	-5.03258	0.11626
-8.19385	0	-8.07164	0	-8.88933	0.3452		-5.73076	0.06593	-5.76747	1.68352	-4.97158	0.14566
-8.16505	0	-8.03584	0	-8.85433	0.7688		-5.67176	0.06427	-5.71247	1.84207	-4.91158	0.17201
-8.13615	0	-8.00004	0	-8.81943	1.3479		-5.61276	0.06201	-5.65747	1.67949	-4.85158	0.17254
-8.10735	0	-7.96424	0	-8.78453	1.8608		-5.55376	0.07793	-5.60347	1.31528	-4.79058	0.14284
-8.07855	0	-7.92844	0	-8.74963	2.0228		-5.49476	0.11885	-5.54847	1.07179	-4.73058	0.10268
-8.04965	0	-7.89274	0	-8.71473	1.7316		-5.43576	0.16249	-5.49447	0.97047	-4.66958	0.06795
-8.02085	0	-7.85694	0	-8.67973	1.1674		-5.37676	0.18571	-5.43947	0.86637	-4.60958	0.05491
-7.99195	0	-7.82114	0	-8.64483	0.6195		-5.31776	0.19323	-5.38547	0.69777	-4.54958	0.07545
-7.96315	0	-7.78534	0	-8.60993	0.2589		-5.25876	0.19461	-5.33047	0.53306	-4.48858	0.11463
-7.93435	0	-7.74954	0	-8.57503	0.0851		-5.19976	0.19343	-5.27647	0.42316	-4.42858	0.13856
-7.90545	0	-7.71374	0	-8.54013	0.0221		-5.14076	0.20949	-5.22147	0.34221	-4.36758	0.13909
-7.87665	0	-7.67794	0	-8.50513	0.0045		-5.08276	0.27436	-5.16647	0.26601	-4.30758	0.14056
-7.84785	0	-7.64214	0	-8.47023	0.0007		-5.02376	0.38487	-5.11247	0.19463	-4.24658	0.15655
-7.81895	0	-7.60634	0	-8.43533	0.0001		-4.96476	0.47213	-5.05747	0.1519	-4.18658	0.17922
-7.79015	0	-7.57054	0	-8.40043	0		-4.90576	0.47412	-5.00347	0.15969	-4.12658	0.19189
-7.76135	0	-7.53474	0	-8.36553	0		-4.84676	0.41283	-4.94847	0.20929	-4.06558	0.19436
-7.73245	0	-7.49894	0	-8.33053	0		-4.78776	0.33425	-4.89447	0.27497	-4.00558	0.20684
-7.70365	0	-7.46314	0	-8.29563	0		-4.72876	0.26802	-4.83947	0.32463	-3.94458	0.21976
-7.67485	0	-7.42744	0	-8.26073	0		-4.66976	0.24087	-4.78447	0.32301	-3.88458	0.20282
-7.64595	0	-7.39164	0	-8.22583	0		-4.61076	0.24192	-4.73047	0.26942	-3.82458	0.17009
-7.61715	0	-7.35584	0	-8.19093	0		-4.55176	0.23069	-4.67547	0.21171	-3.76358	0.15775
-7.58825	0	-7.32004	0	-8.15593	0		-4.49276	0.1907	-4.62147	0.18579	-3.70358	0.17171
-7.55945	0	-7.28424	0	-8.12103	0		-4.43376	0.14031	-4.56647	0.19156	-3.64258	0.19061
-7.53065	0	-7.24844	0	-8.08613	0		-4.37476	0.11509	-4.51247	0.23102	-3.58258	0.20285
-7.50175	0	-7.21264	0	-8.05123	0		-4.31676	0.13455	-4.45747	0.30278	-3.52158	0.20797
-7.47295	0	-7.17684	0	-8.01633	0		-4.25776	0.19895	-4.40247	0.36645	-3.46158	0.20668
-7.44415	0	-7.14104	0	-7.98133	0		-4.19876	0.29199	-4.34847	0.36447	-3.40158	0.21172
-7.41525	0	-7.10524	0	-7.94643	0		-4.13976	0.35787	-4.29347	0.30529	-3.34058	0.22501
-7.38645	0	-7.06944	0	-7.91153	0		-4.08076	0.37939	-4.23947	0.25934	-3.28058	0.2352
-7.35765	0	-7.03364	0	-7.87663	0		-4.02176	0.39634	-4.18447	0.24942	-3.21958	0.24474
-7.32875	0	-6.99784	0	-7.84173	0		-3.96276	0.40768	-4.13047	0.24235	-3.15958	0.25852
-7.29995	0	-6.96204	0	-7.80673	0		-3.90376	0.41782	-4.07547	0.23369	-3.09958	0.27172
-7.27105	0	-6.92634	0	-7.77183	0		-3.84476	0.47107	-4.02047	0.24092	-3.03858	0.29287
-7.24225	0	-6.89054	0	-7.73693	0		-3.78576	0.54388	-3.96647	0.24773	-2.97858	0.34065
-7.21345	0	-6.85474	0	-7.70203	0		-3.72676	0.57726	-3.91147	0.23391	-2.91758	0.4123
-7.18455	0	-6.81894	0	-7.66713	0		-3.66776	0.60703	-3.85747	0.20903	-2.85758	0.47757
-7.15575	0	-6.78314	0	-7.63213	0		-3.60876	0.68166	-3.80247	0.18599	-2.79658	0.48414
-7.12695	0	-6.74734	0	-7.59723	0		-3.55076	0.74299	-3.74847	0.16855	-2.73658	0.426
-7.09805	0	-6.71154	0	-7.56233	0		-3.49176	0.75953	-3.69347	0.15749	-2.67658	0.36834
-7.06925	0	-6.67574	0	-7.52743	0		-3.43276	0.7706	-3.63847	0.15273	-2.61558	0.36012
-7.04045	0	-6.63994	0	-7.49253	0		-3.37376	0.74402	-3.58447	0.15199	-2.55558	0.39534
-7.01155	0	-6.60414	0	-7.45753	0.0001		-3.31476	0.63743	-3.52947	0.14642	-2.49458	0.46774
-6.98275	0	-6.56834	0	-7.42263	0.0004		-3.25576	0.49408	-3.47547	0.13146	-2.43458	0.55407
-6.95385	0	-6.53254	0.0006	-7.38773	0.0023		-3.19676	0.39203	-3.42047	0.11397	-2.37358	0.62902
-6.92505	0	-6.49674	0.0034	-7.35283	0.0096		-3.13776	0.33905	-3.36647	0.10558	-2.31358	0.6739
-6.89625	0	-6.46104	0.0162	-7.31793	0.0331		-3.07876	0.30119	-3.31147	0.10909	-2.25358	0.63676
-6.86735	0	-6.42524	0.0634	-7.28293	0.0933		-3.01976	0.26672	-3.25647	0.11581	-2.19258	0.5367
-6.83855	0	-6.38944	0.2004	-7.24803	0.22		-2.96076	0.24529	-3.20247	0.11796	-2.13258	0.45047
-6.80975	0	-6.35364	0.5152	-7.21313	0.4371		-2.90176	0.26261	-3.14747	0.11559	-2.07158	0.40394
-6.78085	0	-6.31784	1.0882	-7.17823	0.7412		-2.84376	0.32649	-3.09347	0.11492	-2.01158	0.37539
-6.75205	0	-6.28204	1.9051	-7.14333	1.0829		-2.78476	0.40425	-3.03847	0.12137	-1.95158	0.34992
-6.72325	0	-6.24624	2.7829	-7.10833	1.3745		-2.72576	0.46537	-2.98447	0.13051	-1.89058	0.33849
-6.69435	0	-6.21044	3.4039	-7.07343	1.5263		-2.66676	0.49744	-2.92947	0.12874	-1.83058	0.34248
-6.66555	0	-6.17464	3.4896	-7.03853	1.4992		-2.60776	0.49028	-2.87447	0.11095	-1.76958	0.34455
-6.63665	0	-6.13884	3.0094	-7.00363	1.3322		-2.54876	0.44219	-2.82047	0.09044	-1.70958	0.32016
-6.60785	0	-6.10304	2.2344	-6.96873	1.1107		-2.48976	0.39203	-2.76547	0.08108	-1.64858	0.26719
-6.57905	0	-6.06724	1.5601	-6.93373	0.9072		-2.43076	0.38797	-2.71147	0.08299	-1.58858	0.21729
-6.55015	0	-6.03144	1.2432	-6.89883	0.7462		-2.37176	0.3963	-2.65647	0.08704	-1.52858	0.19688
-6.52135	0	-5.99574	1.2659	-6.86393	0.6233		-2.31276	0.40473	-2.60247	0.08275	-1.46758	0.20334
-6.49255	0	-5.95994	1.4093	-6.82903	0.5384		-2.25376	0.46493	-2.54747	0.06817	-1.40758	0.20405
-6.46365	0	-5.92414	1.4448	-6.79413	0.5073		-2.19476	0.55335	-2.49347	0.05263	-1.34658	0.17633
-6.43485	0	-5.88834	1.3029	-6.75913	0.5366		-2.13576	0.60025	-2.43847	0.04212	-1.28658	0.13477
-6.40605	0	-5.85254	1.0882	-6.72423	0.6005		-2.07776	0.61597	-2.38347	0.03352	-1.22658	0.11036
-6.37715	0	-5.81674	0.9414	-6.68933	0.6464		-2.01876	0.63424	-2.32947	0.02547	-1.16558	0.11552
-6.34835	0	-5.78094	0.9012	-6.65443	0.6305		-1.95976	0.66759	-2.27447	0.02164	-1.10558	0.12859
-6.31945	0	-5.74514	0.8972	-6.61953	0.5525		-1.90076	0.71153	-2.22047	0.0239	-1.04458	0.12775
-6.29065	0	-5.70934	0.8432	-6.58453	0.4515		-1.84176	0.69956	-2.16547	0.03037	-0.98458	0.11684
-6.26185	0	-5.67354	0.714	-6.54963	0.373		-1.78276	0.6134	-2.11147	0.03788	-0.92358	0.10365
-6.23295	0	-5.63774	0.5476	-6.51473	0.3355		-1.72376	0.52226	-2.05647	0.04375	-0.86358	0.08603
-6.20415	0.0002	-5.60194	0.4034	-6.47983	0.328		-1.66476	0.49179	-2.00147	0.04596	-0.80358	0.0667
-6.17535	0.0008	-5.56614	0.3212	-6.44493	0.3285		-1.60576	0.53535	-1.94747	0.0449	-0.74258	0.05486
-6.14645	0.0028	-5.53044	0.3056	-6.40993	0.3222		-1.54676	0.60651	-1.89247	0.04407	-0.68258	0.05345
-6.11765	0.0072	-5.49464	0.3278	-6.37503	0.3062		-1.48776	0.6588	-1.83847	0.04569	-0.62158	0.05473
-6.08885	0.0157	-5.45884	0.3496	-6.34013	0.2842		-1.42876	0.70122	-1.78347	0.04861	-0.56158	0.05044
-6.05995	0.0301	-5.42304	0.3406	-6.30523	0.2614		-1.36976	0.74278	-1.72947	0.04983	-0.50158	0.03921
-6.03115	0.051	-5.38724	0.2984	-6.27033	0.2428		-1.31176	0.74513	-1.67447	0.04762	-0.44058	0.02726
-6.00225	0.077	-5.35144	0.241	-6.23533	0.2323		-1.25276	0.72024	-1.61947	0.04577	-0.38058	0.02425
-5.97345	0.1048	-5.31564	0.1914	-6.20043	0.2309		-1.19376	0.74797	-1.56547	0.05199	-0.31958	0.0361
-5.94465	0.131	-5.27984	0.1606	-6.16553	0.236		-1.13476	0.81483	-1.51047	0.06872	-0.25958	0.05526
-5.91575	0.1535	-5.24404	0.1462	-6.13063	0.2416		-1.07576	0.81207	-1.45647	0.08593	-0.19858	0.06559
-5.88695	0.1725	-5.20824	0.1444	-6.09573	0.2421		-1.01676	0.69932	-1.40147	0.09623	-0.13858	0.06421
-5.85815	0.1894	-5.17244	0.1546	-6.06073	0.2337		-0.95776	0.53527	-1.34747	0.12091	-0.07858	0.05514
-5.82925	0.2051	-5.13664	0.1762	-6.02583	0.2173		-0.89876	0.40269	-1.29247	0.18694	-0.01758	0.04678
-5.80045	0.2204	-5.10084	0.2058	-5.99093	0.197		-0.83976	0.36731	-1.23747	0.26542	0.04242	0.0526
-5.77165	0.2352	-5.06504	0.2396	-5.95603	0.1778		-0.78076	0.42268	-1.18347	0.29385	0.10342	0.06594
-5.74275	0.25	-5.02934	0.2718	-5.92113	0.165		-0.72176	0.50211	-1.12847	0.27103	0.16342	0.06748
-5.71395	0.2659	-4.99354	0.296	-5.88613	0.1624		-0.66276	0.56223	-1.07447	0.26143	0.22342	0.05566
-5.68515	0.2846	-4.95774	0.3046	-5.85123	0.1702		-0.60376	0.59566	-1.01947	0.31406	0.28442	0.0377
-5.65625	0.307	-4.92194	0.2922	-5.81633	0.1854		-0.54576	0.55864	-0.96547	0.39778	0.34442	0.02622
-5.62745	0.3327	-4.88614	0.2616	-5.78143	0.2021		-0.48676	0.42964	-0.91047	0.42514	0.40542	0.02289
-5.59855	0.3598	-4.85034	0.2246	-5.74653	0.2159		-0.42776	0.28189	-0.85547	0.36467	0.46542	0.01536
-5.56975	0.3867	-4.81454	0.1932	-5.71153	0.2247		-0.36876	0.17203	-0.80147	0.27669	0.52642	0.00569
-5.54095	0.4126	-4.77874	0.1722	-5.67663	0.2287		-0.30976	0.0977	-0.74647	0.22574	0.58642	0.00108
-5.51205	0.438	-4.74294	0.16	-5.64173	0.2289		-0.25076	0.06093	-0.69247	0.22292	0.64642	0.0001
-5.48325	0.4648	-4.70714	0.1522	-5.60683	0.2259		-0.19176	0.07241	-0.63747	0.24499	0.70742	0
-5.45445	0.4947	-4.67134	0.149	-5.57193	0.2197		-0.13276	0.13315	-0.58347	0.26768	0.76742	0
-5.42555	0.5279	-4.63554	0.1518	-5.53693	0.2097		-0.07376	0.21356	-0.52847	0.27248	0.82842	0
-5.39675	0.5632	-4.59974	0.1646	-5.50203	0.1974		-0.01476	0.24804	-0.47347	0.24938	0.88842	0
-5.36795	0.5968	-4.56404	0.1866	-5.46713	0.1867		0.04424	0.21029	-0.41947	0.20428	0.94842	0
-5.33905	0.6256	-4.52824	0.2174	-5.43223	0.1826		0.10324	0.13767	-0.36447	0.14504	1.00942	5e-05
-5.31025	0.6476	-4.49244	0.2556	-5.39733	0.1894		0.16124	0.0702	-0.31047	0.08433	1.06942	0.00044
-5.28135	0.6631	-4.45664	0.3002	-5.36233	0.2085		0.22024	0.03799	-0.25547	0.04799	1.13042	0.00223
-5.25255	0.6722	-4.42084	0.344	-5.32743	0.2381		0.27924	0.05927	-0.20147	0.05111	1.19042	0.00688
-5.22375	0.6722	-4.38504	0.3748	-5.29253	0.2737		0.33824	0.12051	-0.14647	0.08664	1.25142	0.01524
-5.19485	0.6584	-4.34924	0.3814	-5.25763	0.3107		0.39724	0.16649	-0.09247	0.1349	1.31142	0.03094
-5.16605	0.6272	-4.31344	0.3626	-5.22273	0.3471		0.45624	0.14957	-0.03747	0.16295	1.37142	0.07066
-5.13725	0.58	-4.27764	0.3296	-5.18773	0.3817		0.51524	0.08494	0.01753	0.14913	1.43242	0.16177
-5.10835	0.5235	-4.24184	0.2952	-5.15283	0.4107		0.57424	0.0287	0.07153	0.12201	1.49242	0.28133
-5.07955	0.4669	-4.20604	0.2666	-5.11793	0.4279		0.63324	0.00545	0.12653	0.11988	1.55342	0.33207
-5.05075	0.4164	-4.17024	0.2424	-5.08303	0.4277		0.69224	0.00056	0.18053	0.1312	1.61342	0.28852
-5.02185	0.3732	-4.13444	0.2194	-5.04813	0.4086		0.75124	3e-05	0.23553	0.11872	1.67342	0.24042
-4.99305	0.3364	-4.09874	0.1956	-5.01313	0.3733		0.81024	0	0.28953	0.09092	1.73442	0.24064
-4.96415	0.3037	-4.06294	0.1742	-4.97823	0.3297		0.86924	0	0.34453	0.09009	1.79442	0.26315
-4.93535	0.2749	-4.02714	0.1592	-4.94333	0.2874		0.92724	0	0.39953	0.11327	1.85542	0.275
-4.90655	0.2502	-3.99134	0.1536	-4.90843	0.2547		0.98624	0	0.45353	0.11794	1.91542	0.27289
-4.87765	0.2296	-3.95554	0.158	-4.87353	0.237		1.04524	1e-05	0.50853	0.08887	1.97642	0.2654
-4.84885	0.2119	-3.91974	0.1726	-4.83853	0.2382		1.10424	7e-05	0.56253	0.04721	2.03642	0.26796
-4.82005	0.1962	-3.88394	0.199	-4.80363	0.259		1.16324	0.00049	0.61753	0.01682	2.09642	0.29098
-4.79115	0.1826	-3.84814	0.236	-4.76873	0.2972		1.22224	0.00209	0.67153	0.00378	2.15742	0.30928
-4.76235	0.1711	-3.81234	0.277	-4.73383	0.3444		1.28124	0.00542	0.72653	0.00051	2.21742	0.30867
-4.73355	0.1619	-3.77654	0.3072	-4.69893	0.3872		1.34024	0.00946	0.78153	4e-05	2.27842	0.30733
-4.70465	0.1544	-3.74074	0.3138	-4.66393	0.4119		1.39924	0.0127	0.83553	0	2.33842	0.30804
-4.67585	0.1479	-3.70494	0.2946	-4.62903	0.412		1.45824	0.01587	0.89053	0	2.39842	0.29157
-4.64695	0.1423	-3.66914	0.2594	-4.59413	0.3956		1.51724	0.02208	0.94453	0	2.45942	0.26265
-4.61815	0.1378	-3.63344	0.2214	-4.55923	0.3808		1.57624	0.03385	0.99953	0	2.51942	0.24157
-4.58935	0.1344	-3.59764	0.1892	-4.52433	0.3835		1.63524	0.05281	1.05353	2e-05	2.58042	0.23495
-4.56045	0.1315	-3.56184	0.1642	-4.48933	0.4054		1.69324	0.08253	1.10853	0.00013	2.64042	0.24177
-4.53165	0.1284	-3.52604	0.1448	-4.45443	0.4339		1.75224	0.12086	1.16353	0.00071	2.70142	0.24811
-4.50285	0.1252	-3.49024	0.129	-4.41953	0.4531		1.81124	0.15854	1.21753	0.00239	2.76142	0.23704
-4.47395	0.123	-3.45444	0.1162	-4.38463	0.4522		1.87024	0.19028	1.27253	0.00572	2.82142	0.21605
-4.44515	0.1227	-3.41864	0.1052	-4.34973	0.4315		1.92924	0.2101	1.32653	0.01074	2.88242	0.20379
-4.41635	0.1262	-3.38284	0.0952	-4.31473	0.3969		1.98824	0.21754	1.38153	0.01716	2.94242	0.20597
-4.38745	0.1363	-3.34704	0.0872	-4.27983	0.357		2.04724	0.21978	1.43553	0.02402	3.00342	0.21642
-4.35865	0.1574	-3.31124	0.0812	-4.24493	0.3192		2.10624	0.20815	1.49053	0.02965	3.06342	0.22186
-4.32975	0.1945	-3.27544	0.0786	-4.21003	0.2856		2.16524	0.17853	1.54553	0.03423	3.12342	0.21633
-4.30095	0.2495	-3.23964	0.0782	-4.17513	0.256		2.22424	0.1574	1.59953	0.04335	3.18442	0.2145
-4.27215	0.3191	-3.20384	0.0804	-4.14013	0.2308		2.28324	0.1533	1.65453	0.06359	3.24442	0.22879
-4.24325	0.3967	-3.16814	0.0846	-4.10523	0.2114		2.34224	0.14878	1.70853	0.09167	3.30542	0.24121
-4.21445	0.4757	-3.13234	0.0896	-4.07033	0.1981		2.40124	0.14604	1.76353	0.11733	3.36542	0.2346
-4.18565	0.5537	-3.09654	0.0958	-4.03543	0.1884		2.45924	0.15593	1.81753	0.13671	3.42642	0.22791
-4.15675	0.6308	-3.06074	0.1018	-4.00053	0.1793		2.51824	0.16335	1.87253	0.15118	3.48642	0.2474
-4.12795	0.7068	-3.02494	0.1068	-3.96553	0.1695		2.57724	0.15412	1.92753	0.15983	3.54642	0.28778
-4.09915	0.7778	-2.98914	0.11	-3.93063	0.1608		2.63624	0.14438	1.98153	0.16335	3.60742	0.32652
-4.07025	0.8367	-2.95334	0.1108	-3.89573	0.1541		2.69524	0.14718	2.03653	0.16113	3.66742	0.34898
-4.04145	0.8757	-2.91754	0.109	-3.86083	0.1487		2.75424	0.14973	2.09053	0.15119	3.72842	0.3513
-4.01265	0.8889	-2.88174	0.1056	-3.82593	0.1436		2.81324	0.1468	2.14553	0.14178	3.78842	0.35022
-3.98375	0.874	-2.84594	0.103	-3.79093	0.1384		2.87224	0.15001	2.19953	0.14154	3.84842	0.37016
-3.95495	0.832	-2.81014	0.1034	-3.75603	0.1334		2.93124	0.15864	2.25453	0.14758	3.90942	0.40172
-3.92605	0.7679	-2.77434	0.1054	-3.72113	0.1301		2.99024	0.15934	2.30853	0.15552	3.96942	0.40135
-3.89725	0.6903	-2.73854	0.1054	-3.68623	0.1293		3.04924	0.14964	2.36353	0.16924	4.03042	0.36325
-3.86845	0.6086	-2.70274	0.1	-3.65133	0.1312		3.10824	0.13863	2.41853	0.18839	4.09042	0.31943
-3.83955	0.5305	-2.66704	0.0894	-3.61633	0.1355		3.16624	0.1306	2.47253	0.19841	4.15142	0.27262
-3.81075	0.4594	-2.63124	0.0758	-3.58143	0.1417		3.22524	0.12368	2.52753	0.19194	4.21142	0.21273
-3.78195	0.3962	-2.59544	0.0624	-3.54653	0.149		3.28424	0.12016	2.58153	0.18001	4.27142	0.15625
-3.75305	0.3414	-2.55964	0.0514	-3.51163	0.1566		3.34324	0.12422	2.63653	0.16886	4.33242	0.11997
-3.72425	0.2965	-2.52384	0.0434	-3.47673	0.1645		3.40224	0.1337	2.69053	0.1579	4.39242	0.09819
-3.69545	0.2641	-2.48804	0.0374	-3.44173	0.1732		3.46124	0.15139	2.74553	0.15434	4.45342	0.0819
-3.66655	0.2467	-2.45224	0.0324	-3.40683	0.1833		3.52024	0.18047	2.80053	0.1625	4.51342	0.06878
-3.63775	0.2461	-2.41644	0.0278	-3.37193	0.1956		3.57924	0.20074	2.85453	0.17448	4.57442	0.06259
-3.60885	0.2632	-2.38064	0.0234	-3.33703	0.2098		3.63824	0.1957	2.90953	0.18641	4.63442	0.06526
-3.58005	0.2989	-2.34484	0.0204	-3.30213	0.2258		3.69724	0.18438	2.96353	0.20346	4.69442	0.07154
-3.55125	0.3533	-2.30904	0.0202	-3.26713	0.2438		3.75624	0.18602	3.01853	0.22297	4.75542	0.0828
-3.52235	0.4245	-2.27324	0.0226	-3.23223	0.2647		3.81524	0.19833	3.07253	0.23707	4.81542	0.1127
-3.49355	0.5093	-2.23744	0.0278	-3.19733	0.2876		3.87424	0.21516	3.12753	0.24476	4.87642	0.15068
-3.46475	0.6038	-2.20174	0.0348	-3.16243	0.3106		3.93224	0.24166	3.18253	0.24784	4.93642	0.14794
-3.43585	0.7042	-2.16594	0.0426	-3.12753	0.329		3.99124	0.29033	3.23653	0.24823	4.99642	0.10128
-3.40705	0.8031	-2.13014	0.0486	-3.09253	0.3387		4.05024	0.34917	3.29153	0.24819	5.05742	0.06289
-3.37825	0.8887	-2.09434	0.0516	-3.05763	0.3368		4.10924	0.37446	3.34553	0.24891	5.11742	0.05456
-3.34935	0.9441	-2.05854	0.051	-3.02273	0.3249		4.16824	0.35154	3.40053	0.24725	5.17842	0.07053
-3.32055	0.956	-2.02274	0.047	-2.98783	0.3088		4.22724	0.30433	3.45453	0.23963	5.23842	0.11047
-3.29165	0.9204	-1.98694	0.0422	-2.95293	0.2959		4.28624	0.25632	3.50953	0.23383	5.29942	0.15179
-3.26285	0.8473	-1.95114	0.0372	-2.91793	0.2929		4.34524	0.22018	3.56453	0.23743	5.35942	0.14877
-3.23405	0.7547	-1.91534	0.034	-2.88303	0.2996		4.40424	0.19069	3.61853	0.23877	5.41942	0.10825
-3.20515	0.661	-1.87954	0.0316	-2.84813	0.3099		4.46324	0.15999	3.67353	0.231	5.48042	0.07656
-3.17635	0.5774	-1.84374	0.0304	-2.81323	0.316		4.52224	0.13499	3.72753	0.23414	5.54042	0.06705
-3.14755	0.5069	-1.80794	0.0314	-2.77833	0.3145		4.58124	0.11542	3.78253	0.26044	5.60142	0.06504
-3.11865	0.4476	-1.77214	0.034	-2.74333	0.3073		4.64024	0.09253	3.83653	0.2919	5.66142	0.05962
-3.08985	0.3966	-1.73644	0.0384	-2.70843	0.2983		4.69824	0.06974	3.89153	0.31383	5.72142	0.05393
-3.06105	0.3545	-1.70064	0.0436	-2.67353	0.2889		4.75724	0.05694	3.94653	0.33105	5.78242	0.05471
-3.03215	0.3229	-1.66484	0.0486	-2.63863	0.2792		4.81624	0.05621	4.00053	0.33576	5.84242	0.06202
-3.00335	0.3024	-1.62904	0.0528	-2.60373	0.2696		4.87524	0.06974	4.05553	0.31074	5.90342	0.07561
-2.97445	0.2903	-1.59324	0.0578	-2.56873	0.2621		4.93424	0.09685	4.10953	0.2652	5.96342	0.09558
-2.94565	0.2813	-1.55744	0.0658	-2.53383	0.2583		4.99324	0.12683	4.16453	0.22545	6.02442	0.11615
-2.91685	0.2715	-1.52164	0.078	-2.49893	0.2587		5.05224	0.1532	4.21853	0.2039	6.08442	0.12669
-2.88795	0.2605	-1.48584	0.093	-2.46403	0.2622		5.11124	0.15473	4.27353	0.19364	6.14442	0.12031
-2.85915	0.251	-1.45004	0.1082	-2.42913	0.268		5.17024	0.1161	4.32853	0.1838	6.20542	0.1082
-2.83035	0.2461	-1.41424	0.1228	-2.39413	0.2758		5.22924	0.08048	4.38253	0.17296	6.26542	0.10857
-2.80145	0.2468	-1.37844	0.1394	-2.35923	0.2853		5.28824	0.0877	4.43753	0.16396	6.32642	0.11932
-2.77265	0.2507	-1.34264	0.1618	-2.32433	0.294		5.34724	0.12412	4.49153	0.15722	6.38642	0.12535
-2.74385	0.2544	-1.30684	0.1922	-2.28943	0.2962		5.40624	0.14206	4.54653	0.15175	6.44642	0.12091
-2.71495	0.2555	-1.27114	0.229	-2.25453	0.2869		5.46424	0.11706	4.60053	0.14221	6.50742	0.11084
-2.68615	0.254	-1.23534	0.2672	-2.21953	0.2645		5.52324	0.08174	4.65553	0.12012	6.56742	0.10242
-2.65725	0.2519	-1.19954	0.298	-2.18463	0.2339		5.58224	0.06083	4.71053	0.09017	6.62842	0.10119
-2.62845	0.2513	-1.16374	0.3116	-2.14973	0.2025		5.64124	0.04962	4.76453	0.09345	6.68842	0.10443
-2.59965	0.2534	-1.12794	0.3022	-2.11483	0.1774		5.70024	0.04385	4.81953	0.19135	6.74942	0.10442
-2.57075	0.2574	-1.09214	0.2718	-2.07993	0.163		5.75924	0.0414	4.87353	0.36839	6.80942	0.10135
-2.54195	0.2627	-1.05634	0.2326	-2.04493	0.158		5.81824	0.03937	4.92853	0.47211	6.86942	0.10015
-2.51315	0.2673	-1.02054	0.1996	-2.01003	0.1575		5.87724	0.03637	4.98253	0.39431	6.93042	0.09952
-2.48425	0.2708	-0.98474	0.182	-1.97513	0.1564		5.93624	0.03288	5.03753	0.22947	6.99042	0.09767
-2.45545	0.2743	-0.94894	0.1788	-1.94023	0.1534		5.99524	0.03007	5.09153	0.11686	7.05142	0.09476
-2.42665	0.2812	-0.91314	0.1826	-1.90533	0.1496
-2.39775	0.2948	-0.87734	0.187	-1.87033	0.1469
-2.36895	0.3162	-0.84154	0.1918	-1.83543	0.145
-2.34005	0.3439	-0.80574	0.201	-1.80053	0.1426
-2.31125	0.3747	-0.77004	0.2162	-1.76563	0.1389
-2.28245	0.4058	-0.73424	0.235	-1.73073	0.1341
-2.25355	0.4381	-0.69844	0.2504	-1.69573	0.1297
-2.22475	0.4778	-0.66264	0.254	-1.66083	0.1261
-2.19595	0.5351	-0.62684	0.2432	-1.62593	0.1234
-2.16705	0.6191	-0.59104	0.223	-1.59103	0.1197
-2.13825	0.7288	-0.55524	0.2036	-1.55613	0.1143
-2.10945	0.8495	-0.51944	0.1944	-1.52113	0.1065
-2.08055	0.9541	-0.48364	0.1978	-1.48623	0.097
-2.05175	1.0158	-0.44784	0.2072	-1.45133	0.0865
-2.02295	1.022	-0.41204	0.2114	-1.41643	0.0756
-1.99405	0.9797	-0.37624	0.2004	-1.38153	0.0646
-1.96525	0.91	-0.34044	0.1732	-1.34653	0.0538
-1.93635	0.8349	-0.30474	0.1362	-1.31163	0.0439
-1.90755	0.7687	-0.26894	0.1	-1.27673	0.0349
-1.87875	0.7157	-0.23314	0.0702	-1.24183	0.0266
-1.84985	0.6749	-0.19734	0.0476	-1.20693	0.0187
-1.82105	0.6423	-0.16154	0.03	-1.17193	0.0116
-1.79225	0.6152	-0.12574	0.0172	-1.13703	0.0063
-1.76335	0.5916	-0.08994	0.0084	-1.10213	0.0028
-1.73455	0.5715	-0.05414	0.0034	-1.06723	0.001
-1.70575	0.5546	-0.01834	0.0012	-1.03233	0.0003
-1.67685	0.5406	0.01746	0.0004	-0.99733	0
-1.64805	0.5278	0.05326	0	-0.96243	0
-1.61915	0.5152	0.08906	0	-0.92753	0
-1.59035	0.5023	0.12486	0	-0.89263	0
-1.56155	0.4901	0.16056	0	-0.85773	0
-1.53265	0.4805	0.19636	0	-0.82273	0
-1.50385	0.4745	0.23216	0	-0.78783	0
-1.47505	0.4726	0.26796	0	-0.75293	0
-1.44615	0.4744	0.30376	0	-0.71803	0
-1.41735	0.4798	0.33956	0	-0.68303	0
-1.38855	0.4886	0.37536	0	-0.64813	0
-1.35965	0.5021	0.41116	0	-0.61323	0
-1.33085	0.5218	0.44696	0	-0.57833	0
-1.30195	0.5479	0.48276	0	-0.54343	0
-1.27315	0.5777	0.51856	0	-0.50843	0
-1.24435	0.6055	0.55436	0	-0.47353	0
-1.21545	0.6231	0.59016	0	-0.43863	0
-1.18665	0.6241	0.62586	0	-0.40373	0
-1.15785	0.6047	0.66166	0	-0.36883	0
-1.12895	0.5647	0.69746	0	-0.33383	0
-1.10015	0.5093	0.73326	0	-0.29893	0.0001
-1.07135	0.4477	0.76906	0	-0.26403	0.0007
-1.04245	0.391	0.80486	0	-0.22913	0.0035
-1.01365	0.3479	0.84066	0	-0.19423	0.0153
-0.98475	0.3208	0.87646	0	-0.15923	0.0539
-0.95595	0.3059	0.91226	0	-0.12433	0.1504
-0.92715	0.2971	0.94806	0	-0.08943	0.3355
-0.89825	0.2896	0.98386	0	-0.05453	0.5979
-0.86945	0.2816	1.01966	0	-0.01963	0.8507
-0.84065	0.2736	1.05546	0	0.01537	0.9664
-0.81175	0.2662	1.09126	0	0.05027	0.8761
-0.78295	0.2592	1.12696	0	0.08517	0.6334
-0.75415	0.2523	1.16276	0	0.12007	0.3647
-0.72525	0.2454	1.19856	0	0.15497	0.1673
-0.69645	0.2382	1.23436	0	0.18997	0.061
-0.66755	0.231	1.27016	0	0.22487	0.0177
-0.63875	0.2234	1.30596	0	0.25977	0.0041
-0.60995	0.2151	1.34176	0	0.29467	0.0007
-0.58105	0.2058	1.37756	0	0.32957	0.0001
-0.55225	0.1955	1.41336	0	0.36457	0
-0.52345	0.1842	1.44916	0.0008	0.39947	0
-0.49455	0.1721	1.48496	0.0028	0.43437	0.0001
-0.46575	0.1602	1.52076	0.0082	0.46927	0.0003
-0.43695	0.1489	1.55656	0.0198	0.50417	0.0009
-0.40805	0.1385	1.59226	0.0424	0.53917	0.0023
-0.37925	0.1289	1.62806	0.0774	0.57407	0.0054
-0.35045	0.1191	1.66386	0.1214	0.60897	0.0119
-0.32155	0.1078	1.69966	0.1626	0.64387	0.0247
-0.29275	0.094	1.73546	0.1876	0.67877	0.0456
-0.26385	0.0781	1.77126	0.187	0.71377	0.0745
-0.23505	0.0615	1.80706	0.1652	0.74867	0.1078
-0.20625	0.0458	1.84286	0.1362	0.78357	0.1417
-0.17735	0.032	1.87866	0.1132	0.81847	0.1738
-0.14855	0.0211	1.91446	0.1014	0.85337	0.2043
-0.11975	0.013	1.95026	0.099	0.88837	0.2342
-0.09085	0.0074	1.98606	0.1032	0.92327	0.2633
-0.06205	0.0038	2.02186	0.1094	0.95817	0.2911
-0.03325	0.0017	2.05756	0.1162	0.99307	0.3181
-0.00435	0.0006	2.09336	0.1216	1.02797	0.3435
0.02445	0.0002	2.12916	0.1238	1.06297	0.3661
0.05335	0	2.16496	0.1244	1.09787	0.3843
0.08215	0	2.20076	0.1286	1.13277	0.3979
0.11095	0	2.23656	0.1422	1.16767	0.4086
0.13985	0	2.27236	0.1678	1.20257	0.4199
0.16865	0	2.30816	0.2036	1.23757	0.4371
0.19745	0	2.34396	0.2468	1.27247	0.4632
0.22635	0	2.37976	0.2948	1.30737	0.4958
0.25515	0	2.41556	0.342	1.34227	0.5249
0.28395	0	2.45136	0.381	1.37717	0.538
0.31285	0	2.48716	0.4074	1.41217	0.5277
0.34165	0	2.52286	0.4208	1.44707	0.4974
0.37055	0	2.55866	0.4228	1.48197	0.4589
0.39935	0	2.59446	0.4138	1.51687	0.4239
0.42815	0	2.63026	0.394	1.55177	0.3967
0.45705	0	2.66606	0.3674	1.58677	0.3748
0.48585	0	2.70186	0.3392	1.62167	0.3554
0.51465	0	2.73766	0.3129	1.65657	0.3376
0.54355	0	2.77346	0.29	1.69147	0.323
0.57235	0	2.80926	0.2708	1.72637	0.3135
0.60115	0	2.84506	0.2584	1.76137	0.3112
0.63005	0	2.88086	0.2566	1.79627	0.3168
0.65885	0	2.91666	0.2664	1.83117	0.3277
0.68775	0	2.95246	0.2834	1.86607	0.3371
0.71655	0	2.98826	0.3004	1.90097	0.3374
0.74535	0	3.02396	0.315	1.93597	0.3257
0.77425	0	3.05976	0.3274	1.97087	0.3061
0.80305	0	3.09556	0.3376	2.00577	0.2868
0.83185	0	3.13136	0.3398	2.04067	0.2747
0.86075	0	3.16716	0.329	2.07557	0.2698
0.88955	0	3.20296	0.3066	2.11057	0.2664
0.91835	0	3.23876	0.2804	2.14547	0.2607
0.94725	0	3.27456	0.2594	2.18037	0.2554
0.97605	0	3.31036	0.2462	2.21527	0.2576
1.00495	0	3.34616	0.2386	2.25017	0.2701
1.03375	0	3.38196	0.2346	2.28517	0.2866
1.06255	0	3.41776	0.2382	2.32007	0.2989
1.09145	0	3.45356	0.2522	2.35497	0.3028
1.12025	0	3.48926	0.275	2.38987	0.2994
1.14905	0	3.52506	0.299	2.42477	0.2905
1.17795	0	3.56086	0.3124	2.45977	0.2775
1.20675	0	3.59666	0.3072	2.49467	0.262
1.23555	0	3.63246	0.2838	2.52957	0.2468
1.26445	0	3.66826	0.2498	2.56447	0.2364
1.29325	0	3.70406	0.217	2.59937	0.2336
1.32205	0	3.73986	0.1936	2.63437	0.2372
1.35095	0	3.77566	0.1854	2.66927	0.2421
1.37975	0	3.81146	0.1934	2.70417	0.2433
1.40865	0	3.84726	0.2132	2.73907	0.239
1.43745	0	3.88306	0.2368	2.77397	0.2329
1.46625	0.0002	3.91886	0.2572	2.80897	0.2319
1.49515	0.0004	3.95456	0.2768	2.84387	0.2401
1.52395	0.001	3.99036	0.3026	2.87877	0.2582
1.55275	0.0023	4.02616	0.3372	2.91367	0.2847
1.58165	0.0045	4.06196	0.3746	2.94857	0.318
1.61045	0.0085	4.09776	0.4028	2.98357	0.3539
1.63925	0.0155	4.13356	0.4148	3.01847	0.3821
1.66815	0.0271	4.16936	0.4156	3.05337	0.3881
1.69695	0.0453	4.20516	0.4212	3.08827	0.363
1.72585	0.0711	4.24096	0.4426	3.12317	0.313
1.75465	0.1039	4.27676	0.471	3.15817	0.257
1.78345	0.1408	4.31256	0.4798	3.19307	0.2144
1.81235	0.1783	4.34836	0.4498	3.22797	0.1949
1.84115	0.2141	4.38416	0.3846	3.26287	0.1962
1.86995	0.2478	4.41986	0.3042	3.29777	0.2075
1.89885	0.2803	4.45566	0.2296	3.33277	0.2142
1.92765	0.3128	4.49146	0.1726	3.36767	0.2073
1.95645	0.3442	4.52726	0.1356	3.40257	0.1875
1.98535	0.3715	4.56306	0.1134	3.43747	0.1641
2.01415	0.3904	4.59886	0.096	3.47237	0.1471
2.04305	0.3971	4.63466	0.0766	3.50737	0.1431
2.07185	0.3894	4.67046	0.0558	3.54227	0.1579
2.10065	0.3684	4.70626	0.037	3.57717	0.1945
2.12955	0.3385	4.74206	0.0232	3.61207	0.2489
2.15835	0.3079	4.77786	0.0138	3.64697	0.3062
2.18715	0.2861	4.81366	0.0078	3.68197	0.3479
2.21605	0.2808	4.84946	0.004	3.71687	0.364
2.24485	0.2958	4.88526	0.0018	3.75177	0.3569
2.27365	0.3294	4.92096	0.0008	3.78667	0.3317
2.30255	0.3751	4.95676	0	3.82157	0.2903
2.33135	0.423	4.99256	0	3.85657	0.2334
2.36025	0.4657
2.38905	0.497
2.41785	0.5151
2.44675	0.5195
2.47555	0.5111
2.50435	0.4921
2.53325	0.4667
2.56205	0.4394
2.59085	0.4143
2.61975	0.3929
2.64855	0.3755
2.67745	0.3612
2.70625	0.3499
2.73505	0.342
2.76395	0.3384
2.79275	0.3394
2.82155	0.3441
2.85045	0.3499
2.87925	0.3531
2.90805	0.3499
2.93695	0.3388
2.96575	0.3209
2.99465	0.2991
3.02345	0.2774
3.05225	0.2588
3.08115	0.2443
3.10995	0.2338
3.13875	0.2265
3.16765	0.2212
3.19645	0.2174
3.22525	0.2145
3.25415	0.2123
3.28295	0.2105
3.31175	0.2089
3.34065	0.2067
3.36945	0.2038
3.39835	0.2003
3.42715	0.1964
3.45595	0.1922
3.48485	0.1887
3.51365	0.1865
3.54245	0.186
3.57135	0.1874
3.60015	0.19
3.62895	0.1936
3.65785	0.1984
3.68665	0.2045
3.71555	0.2116
3.74435	0.2185
3.77315	0.2235
3.80205	0.2243
3.83085	0.2206
3.85965	0.2139
3.88855	0.2078
3.91735	0.2077
3.94615	0.2185
3.97505	0.2434
4.00385	0.2833
4.03275	0.3347
4.06155	0.3895
4.09035	0.4358
4.11925	0.461
4.14805	0.4577
4.17685	0.4274
4.20575	0.3801
4.23455	0.3284
4.26335	0.2826
4.29225	0.2471
4.32105	0.2209
4.34995	0.2016
4.37875	0.1861
4.40755	0.1726
4.43645	0.1604
4.46525	0.1489
4.49405	0.1384
4.52295	0.1288
4.55175	0.1202
4.58055	0.1127
4.60945	0.106
4.63825	0.1001
4.66715	0.0949
4.69595	0.0898
4.72475	0.0847
4.75365	0.0784
4.78245	0.0705
4.81125	0.0603
4.84015	0.0479
4.86895	0.0348
4.89775	0.0229
4.92665	0.0134
4.95545	0.0068
4.98425	0.0031
5.01315	0.0012
5.04195	0.0004
5.07085	0.0002
5.09965	0.0001
5.12845	0.0003
5.15735	0.0006
5.18615	0.0012
5.21495	0.0022
5.24385	0.0033
5.27265	0.0044
5.30145	0.0059
5.33035	0.0072
5.35915	0.0085
5.38805	0.0099
5.41685	0.0111
5.44565	0.0122
5.47455	0.013
5.50335	0.0135
5.53215	0.0138

[truncated: 52 more sheets: Figure 2i, Figure 3a, Figure 3b, Figure 3c, Figure 3d, Figure 4a, Figure 4b, Figure 4c, Figure 4d, Figure 4e, Figure 4f, Figure 5a, Figure 5b, Figure 5c, Figure 5d, Figure S2, Figure S3, Figure S4, Figure S5, Figure S6 …]
